# Supplementary material for: Unraveling the Molecular Basis of the Dystrophic Process in Limb-Girdle Muscular Dystrophy LGMD-R12 by Differential Gene Expression Profiles in Diseased and Healthy Muscles
Source: Cells. 2022 Apr 30;11(9):1508. doi: 10.3390/cells11091508 (PMC9104122; doi:10.3390/cells11091508)
Supplement: Supplementary file 1 [file cells-11-01508-s001.zip]

Archive with 1 entries (1 files):
- cells-1676651-supplementary.pdf
